# Supplementary material for: Encapsulation of a Highly Acid-Stable Dicyano-Bodipy in Zr-Based Metal–Organic Frameworks with Increased Fluorescence Lifetime and Quantum Yield Within the Solid Solution Concept
Source: Molecules. 2025 Oct 22;30(21):4151. doi: 10.3390/molecules30214151 (PMC12611095; doi:10.3390/molecules30214151)
Supplement: Supplementary file 1 [file molecules-30-04151-s001.zip]

Archive with 1 entries (1 files):
- molecules-3921101-supplementary.pdf
